# Supplementary material for: The Futile Creatine Cycle powers UCP1-independent thermogenesis in classical BAT
Source: Nat Commun. 2025 Apr 4;16:3221. doi: 10.1038/s41467-025-58294-4 (PMC11971250; doi:10.1038/s41467-025-58294-4)
Supplement: Supplementary file 4 — Source data [file 41467_2025_58294_MOESM4_ESM.xlsx]

## Sheet: Fig. 1b
Figure 1b	anti-VCL
	anti-FLAG

## Sheet: Fig. 1c
Figure 1c	anti-VCL
	anti-FLAG						anti-VCL
							anti-UCP1
							anti-CKB
							anti-FLAG

## Sheet: Fig. 1d
Figure 1d	DAPI
	anti-PLIN1
	anti-FLAG
	BRIGHTFIELD															DAPI															PLIN1															FLAG

## Sheet: Fig. 1e
Figure 1e	DAPI
	anti-PLIN1
	anti-FLAG
	BRIGHTFIELD															DAPI															PLIN1															FLAG

## Sheet: Fig. 1f
Figure 1f
		FLAG+					FLAG-
		Picture 1 (004)	Picture 2 (005)	Picture 3 (009)	Picture 4 (002)	Picture 5 (003)	Picture 1 (004)	Picture 2 (005)	Picture 3 (009)	Picture 4 (002)	Picture 5 (003)
	PLIN1+	96.55	100	100	100	100	0	66.67	40.74	77.27	25
	PLIN1-	3.45	0	0	0	0	100	33.33	59.26	22.73	75

## Sheet: Fig. 2d
Figure 2d	anti-VCL
	anti-FLAG
FEMALES
MALES

## Sheet: Fig. 2e
Figure 2e	anti-FLAG
	anti-TOM20
	GFP														CKB														L-GFP														L-CKB
			Distance (μm)	FLAG Intensity (AU)	TOM20 Intensity (AU)												Distance (μm)	FLAG Intensity (AU)	TOM20 Intensity (AU)												Distance (μm)	FLAG Intensity (AU)	TOM20 Intensity (AU)												Distance (μm)	FLAG Intensity (AU)	TOM20 Intensity (AU)
			0	0.357022	7.32827												0	1.04373	8.10395												0	0.433063	1.11584												0	0.921527	3.64358
			1	0.366283	7.33833												1	1.03424	8.73923												1	0.437561	1.12114												1	0.990495	3.72715
			2	0.379698	7.35574												2	1.02611	9.31272												2	0.442071	1.116												2	1.06705	3.83506
			3	0.397088	7.38355												3	1.0175	9.86871												3	0.450202	1.10643												3	1.14267	3.92771
			4	0.413437	7.43582												4	1.00201	10.497												4	0.462022	1.10592												4	1.21581	4.01102
			5	0.424039	7.48298												5	0.994612	11.094												5	0.478283	1.11188												5	1.29399	4.10007
			6	0.437702	7.48819												6	0.997573	11.5468												6	0.4918	1.12732												6	1.38004	4.18784
			7	0.45661	7.46309												7	1.0057	11.8145												7	0.499632	1.13969												7	1.46796	4.26239
			8	0.474349	7.42532												8	1.01384	11.9489												8	0.505841	1.1488												8	1.55798	4.33312
			9	0.480978	7.39368												9	1.03172	12.0642												9	0.509937	1.14468												9	1.65366	4.38842
			10	0.485105	7.38094												10	1.0704	12.2184												10	0.520276	1.1337												10	1.74803	4.41311
			11	0.493754	7.40627												11	1.13204	12.4172												11	0.532751	1.1352												11	1.84097	4.44273
			12	0.496656	7.49069												12	1.20982	12.6791												12	0.540883	1.18561												12	1.9411	4.48485
			13	0.497785	7.56824												13	1.31005	12.993												13	0.549015	1.27815												13	2.04634	4.55986
			14	0.500195	7.60418												14	1.44048	13.3691												14	0.561671	1.36088												14	2.16152	4.73469
			15	0.502041	7.60789												15	1.58815	13.8359												15	0.577932	1.40279												15	2.3013	4.9717
			16	0.511137	7.62068												16	1.73716	14.3442												16	0.594193	1.41617												16	2.46152	5.20052
			17	0.534471	7.64269												17	1.88162	14.8132												17	0.610454	1.42472												17	2.63316	5.36271
			18	0.576066	7.64358												18	2.02577	15.1345												18	0.626715	1.44029												18	2.8239	5.53545
			19	0.607595	7.61142												19	2.16566	15.3108												19	0.643232	1.45249												19	3.03104	5.73171
			20	0.624029	7.57753												20	2.2972	15.392												20	0.65721	1.47332												20	3.23768	5.90409
			21	0.63329	7.5498												21	2.40455	15.4281												21	0.665439	1.50192												21	3.45652	6.04866
			22	0.64232	7.5098												22	2.47578	15.4201												22	0.675154	1.51867												22	3.69712	6.21878
			23	0.650478	7.40336												23	2.52811	15.3728												23	0.693566	1.52055												23	3.96338	6.50041
			24	0.660183	7.25831												24	2.57621	15.3122												24	0.71281	1.51922												24	4.24214	6.9432
			25	0.668554	7.10254												25	2.61362	15.2916												25	0.728512	1.51751												25	4.51728	7.43719
			26	0.674549	6.87133												26	2.64613	15.2962												26	0.740663	1.52639												26	4.77481	7.92637
			27	0.674705	6.58496												27	2.68061	15.2807												27	0.7567	1.55981												27	5.00424	8.47036
			28	0.675434	6.288												28	2.71451	15.1628												28	0.787598	1.58962												28	5.2321	8.98303
			29	0.68191	6.05019												29	2.73217	14.9977												29	0.841578	1.61292												29	5.47635	9.35056
			30	0.694132	5.80417												30	2.7403	14.8488												30	0.913159	1.6683												30	5.72504	9.58189
			31	0.712654	5.55641												31	2.74846	14.6981												31	0.986637	1.74968												31	5.94237	9.72857
			32	0.743393	5.35389												32	2.76141	14.4676												32	1.05981	1.82266												32	6.13837	9.83676
			33	0.775717	5.134												33	2.77244	14.1771												33	1.13298	1.84889												33	6.32008	9.93469
			34	0.79999	4.89221												34	2.77887	13.8842												34	1.19869	1.84977												34	6.51372	10.104
			35	0.808132	4.65923												35	2.78002	13.637												35	1.25584	1.86104												35	6.7295	10.3707
			36	0.820756	4.45219												36	2.77806	13.3822												36	1.31393	1.89836												36	6.96221	10.6314
			37	0.852237	4.24671												37	2.77791	13.0928												37	1.38873	1.94318												37	7.19089	10.8083
			38	0.890066	4.05458												38	2.77818	12.7747												38	1.48642	1.99175												38	7.43055	10.941
			39	0.910261	3.90311												39	2.78365	12.3893												39	1.59435	2.0386												39	7.68966	11.0938
			40	0.9292	3.81807												40	2.78836	11.8788												40	1.71119	2.09418												40	7.96614	11.2989
			41	0.952963	3.76886												41	2.78803	11.2234												41	1.8397	2.16369												41	8.23158	11.5354
			42	0.96948	3.74408												42	2.78769	10.5332												42	1.98204	2.24419												42	8.46763	11.8326
			43	0.979849	3.72131												43	2.78568	9.89471												43	2.13642	2.35328												43	8.68172	12.212
			44	1.0009	3.70656												44	2.77506	9.2735												44	2.29849	2.52233												44	8.89654	12.7094
			45	1.0458	3.71132												45	2.76623	8.60231												45	2.47667	2.75001												45	9.12306	13.239
			46	1.10892	3.82939												46	2.74923	7.9924												46	2.66588	3.00632												46	9.34254	13.7931
			47	1.16956	4.06334												47	2.72366	7.53848												47	2.85065	3.3167												47	9.53526	14.4212
			48	1.23407	4.35295												48	2.6916	7.27889												48	3.02296	3.76744												48	9.71939	15.0242
			49	1.32848	4.63453												49	2.66664	7.13947												49	3.17598	4.36232												49	9.89563	15.4752
			50	1.45424	4.9058												50	2.62891	6.9983												50	3.33031	5.0287												50	10.0686	15.8001
			51	1.59042	5.18165												51	2.56687	6.8224												51	3.48629	5.81591												51	10.2444	16.06
			52	1.73089	5.42257												52	2.48185	6.62503												52	3.65774	6.64341												52	10.4117	16.2794
			53	1.89544	5.52942												53	2.37512	6.35044												53	3.84544	7.38638												53	10.5581	16.5611
			54	2.0775	5.60815												54	2.24613	5.9948												54	4.0251	7.97604												54	10.7021	16.8933
			55	2.27832	5.74725												55	2.0913	5.54682												55	4.17803	8.44218												55	10.8321	17.0882
			56	2.50842	5.95049												56	1.92655	5.01414												56	4.30102	8.83768												56	10.9378	17.0821
			57	2.7592	6.12571												57	1.76441	4.46654												57	4.39671	9.14866												57	11.0197	16.9512
			58	3.01408	6.32327												58	1.61039	3.99589												58	4.4719	9.37325												58	11.0957	16.9186
			59	3.26628	6.63296												59	1.45031	3.70423												59	4.54754	9.53914												59	11.1539	16.9616
			60	3.53664	7.06053												60	1.29827	3.56031												60	4.6288	9.67151												60	11.1973	17.0739
			61	3.84368	7.55991												61	1.15689	3.48074												61	4.70583	9.81312												61	11.2433	17.3102
			62	4.17593	8.14762												62	1.03394	3.42972												62	4.7675	9.924												62	11.2899	17.7452
			63	4.49701	8.74797												63	0.935861	3.45958												63	4.80617	10.0311												63	11.3015	18.3605
			64	4.8014	9.27477												64	0.854366	3.57366												64	4.82524	10.1731												64	11.2554	19.016
			65	5.09824	9.73871												65	0.781876	3.71524												65	4.83687	10.3868												65	11.1796	19.5032
			66	5.38386	10.2056												66	0.720076	3.78137												66	4.84195	10.684												66	11.0947	19.8377
			67	5.63303	10.6163												67	0.663185	3.79697												67	4.84588	10.9584												67	11.014	20.0826
			68	5.86416	10.9493												68	0.608188	3.80825												68	4.84908	11.1224												68	10.9436	20.1195
			69	6.0905	11.223												69	0.565246	3.82144												69	4.83532	11.235												69	10.8469	20.1096
			70	6.30054	11.4916												70	0.546066	3.83501												70	4.7982	11.3509												70	10.7167	20.2158
			71	6.4704	11.7336												71	0.535705	3.854												71	4.74284	11.4566												71	10.5668	20.4213
			72	6.60523	11.9157												72	0.519602	3.87057												72	4.68565	11.5494												72	10.4372	20.6187
			73	6.7221	12.0293												73	0.507178	3.8846												73	4.62924	11.6696												73	10.332	20.8262
			74	6.8328	12.1323												74	0.508051	3.91338												74	4.5686	11.8258												74	10.2422	21.0038
			75	6.94213	12.2545												75	0.514388	3.97681												75	4.5155	12.0159												75	10.1397	21.0072
			76	7.06418	12.3764												76	0.514915	4.04476												76	4.46679	12.1693												76	10.0042	20.8978
			77	7.18749	12.527												77	0.519078	4.11047												77	4.41716	12.2601												77	9.83484	20.7948
			78	7.2897	12.7606												78	0.52781	4.16975												78	4.35689	12.2791												78	9.6525	20.7438
			79	7.36923	13.1143												79	0.550144	4.20326												79	4.27943	12.2264												79	9.44234	20.6447
			80	7.43727	13.4738												80	0.563939	4.19282												80	4.19297	12.1823												80	9.20056	20.5068
			81	7.49768	13.8084												81	0.572993	4.15323												81	4.1074	12.2009												81	8.92498	20.3876
			82	7.55469	14.0738												82	0.588546	4.11744												82	4.02242	12.2735												82	8.64307	20.2872
			83	7.61198	14.2194												83	0.5938	4.12758												83	3.93868	12.3675												83	8.37582	20.0642
			84	7.65618	14.3558												84	0.588393	4.15227												84	3.84064	12.4346												84	8.13496	19.6917
			85	7.67274	14.5298												85	0.582132	4.16607												85	3.72349	12.4484												85	7.90888	19.1841
			86	7.664	14.727												86	0.581141	4.14607												86	3.57867	12.404												86	7.67438	18.6476
			87	7.66578	14.9008												87	0.581141	4.09932												87	3.41181	12.2925												87	7.4357	18.1045
			88	7.68397	15.0373												88	0.583941	4.04607												88	3.23813	12.063												88	7.20448	17.5006
			89	7.69435	15.1437												89	0.599537	3.98095												89	3.06989	11.682												89	6.9684	16.9073
			90	7.65877	15.2248												90	0.612154	3.92738												90	2.91658	11.1751												90	6.72386	16.4554
			91	7.59876	15.2303												91	0.628749	3.88201												91	2.76229	10.599												91	6.46874	16.1499
			92	7.5362	15.1801												92	0.642246	3.80598												92	2.59597	9.90571												92	6.20644	15.9341
			93	7.47764	15.1441												93	0.644273	3.70167												93	2.41239	9.22021												93	5.95568	15.7212
			94	7.40075	15.1799												94	0.648832	3.62334												94	2.21656	8.6817												94	5.73118	15.4589
			95	7.30095	15.2527												95	0.656456	3.58524												95	2.02876	8.34121												95	5.50696	15.2462
			96	7.17167	15.343												96	0.664554	3.57633												96	1.86324	8.16633												96	5.28206	15.1827
			97	7.00216	15.4415												97	0.665388	3.56753												97	1.73036	8.088												97	5.05352	15.2038
			98	6.7912	15.5335												98	0.662251	3.55476												98	1.62977	8.09738												98	4.8285	15.2715
			99	6.55259	15.5863												99	0.655554	3.52388												99	1.56195	8.22144												99	4.604	15.345
			100	6.29266	15.5767												100	0.655224	3.45713												100	1.50536	8.4842												100	4.38011	15.3453
			101	6.04279	15.5267												101	0.653141	3.36147												101	1.44904	8.8322												101	4.15396	15.1754
			102	5.77421	15.5044												102	0.64811	3.26559												102	1.4089	9.1981												102	3.91913	14.8272
			103	5.48254	15.5021												103	0.654561	3.18125												103	1.39171	9.56374												103	3.67066	14.2832
			104	5.19688	15.4592												104	0.665854	3.05514												104	1.4167	9.93269												104	3.45145	13.5256
			105	4.91684	15.3971												105	0.686812	2.87257												105	1.47823	10.2607												105	3.27375	12.627
			106	4.64108	15.365												106	0.719254	2.67283												106	1.54673	10.5001												106	3.11371	11.7863
			107	4.37212	15.4097												107	0.751776	2.53634												107	1.61534	10.7382												107	2.96237	11.0406
			108	4.14586	15.524												108	0.779676	2.43965												108	1.7007	11.0887												108	2.82613	10.3524
			109	3.95117	15.7051												109	0.79501	2.35995												109	1.81137	11.5432												109	2.6992	9.80979
			110	3.77288	15.9738												110	0.8046	2.32563												110	1.97395	12.0085												110	2.58588	9.38888
			111	3.60514	16.2905												111	0.80612	2.29468												111	2.19479	12.4895												111	2.48346	9.01044
			112	3.47554	16.6899												112	0.810244	2.2489												112	2.46367	13.0238												112	2.39048	8.63695
			113	3.38363	17.1673												113	0.825854	2.2156												113	2.75323	13.6253												113	2.30871	8.28873
			114	3.31471	17.6423												114	0.840139	2.20046												114	3.05288	14.2858												114	2.23323	7.99269
			115	3.25509	18.1228												115	0.846329	2.17362												115	3.37242	15.0513												115	2.15339	7.7413
			116	3.21262	18.6282												116	0.855268	2.11433												116	3.72702	15.8198												116	2.06299	7.53633
			117	3.17981	19.188												117	0.869949	2.07372												117	4.10259	16.5377												117	1.97445	7.34421
			118	3.15668	19.6837												118	0.885876	2.0531												118	4.48469	17.2577												118	1.8993	7.14382
			119	3.16653	20.0111												119	0.895649	2.05189												119	4.88148	18.0621												119	1.83518	6.96399
			120	3.2253	20.1503												120	0.875888	2.08889												120	5.31123	18.9043												120	1.7774	6.85571
			121	3.30044	20.2378												121	0.858595	2.1457												121	5.7781	19.7457												121	1.72029	6.75976
			122	3.37769	20.2666												122	0.846224	2.20319												122	6.24772	20.5691												122	1.6661	6.63184
			123	3.46653	20.273												123	0.838129	2.25945												123	6.71814	21.3248												123	1.61806	6.45923
			124	3.57864	20.2976												124	0.836251	2.32962												124	7.21235	21.9863												124	1.57994	6.3282
			125	3.72968	20.2625												125	0.836922	2.3943												125	7.76761	22.6455												125	1.52628	6.29521
			126	3.92716	20.167												126	0.838029	2.42808												126	8.42921	23.363												126	1.45314	6.39338
			127	4.17978	20.0656												127	0.838954	2.43228												127	9.2069	24.1946												127	1.37275	6.48744
			128	4.44964	19.891												128	0.843295	2.42024												128	10.0656	25.1506												128	1.3067	6.48142
			129	4.72543	19.6196												129	0.844895	2.3933												129	10.9846	26.2252												129	1.2702	6.3975
			130	5.0206	19.2996												130	0.829266	2.369												130	11.9483	27.3318												130	1.26245	6.3194
			131	5.35599	19.0316												131	0.809088	2.35187												131	12.8954	28.3559												131	1.2692	6.26625
			132	5.71094	18.8635												132	0.790876	2.33679												132	13.7731	29.3024												132	1.26851	6.22267
			133	6.0804	18.7354												133	0.784483	2.32875												133	14.5588	30.1443												133	1.2695	6.23531
			134	6.47906	18.5886												134	0.789576	2.32599												134	15.2376	30.7805												134	1.26887	6.32037
			135	6.94092	18.5206												135	0.79179	2.31721												135	15.8228	31.1858												135	1.25665	6.38755
			136	7.46779	18.4866												136	0.788259	2.30252												136	16.3655	31.4061												136	1.24581	6.34025
			137	8.0599	18.3816												137	0.773715	2.30023												137	16.8775	31.459												137	1.23977	6.14674
			138	8.71444	18.1564												138	0.762307	2.30621												138	17.342	31.5434												138	1.23058	5.97291
			139	9.42891	17.9687												139	0.755895	2.29958												139	17.7752	31.7134												139	1.22264	5.85399
			140	10.1776	17.8671												140	0.74792	2.27498												140	18.2112	31.9189												140	1.20895	5.69548
			141	10.9331	17.7934												141	0.743095	2.24195												141	18.6569	32.0793												141	1.19927	5.5467
			142	11.6761	17.6172												142	0.734927	2.24037												142	19.0808	32.2415												142	1.18535	5.49203
			143	12.421	17.2743												143	0.724371	2.28375												143	19.4484	32.3573												143	1.1689	5.51375
			144	13.1639	16.7979												144	0.702329	2.32059												144	19.7758	32.3976												144	1.15264	5.58916
			145	13.8651	16.4126												145	0.686739	2.33922												145	20.0661	32.3137												145	1.11885	5.69399
			146	14.5367	16.1634												146	0.675924	2.37877												146	20.3159	32.2203												146	1.07013	5.7956
			147	15.1734	15.9551												147	0.659368	2.48743												147	20.5471	32.1855												147	1.02711	5.79663
			148	15.7583	15.6337												148	0.653841	2.59268												148	20.7694	32.0705												148	0.990834	5.76586
			149	16.2831	15.2511												149	0.6713	2.66256												149	20.9567	31.8396												149	0.95509	5.74201
			150	16.7421	14.876												150	0.714061	2.67382												150	21.099	31.5658												150	0.9224	5.76908
			151	17.1312	14.5475												151	0.774051	2.64526												151	21.1852	31.3611												151	0.901807	5.86031
			152	17.4658	14.2976												152	0.837061	2.61993												152	21.2137	31.2521												152	0.894485	5.8963
			153	17.7595	14.1388												153	0.899246	2.59885												153	21.1968	31.105												153	0.901951	5.83946
			154	18.0167	14.0409												154	0.962463	2.58878												154	21.1639	30.8507												154	0.910246	5.78658
			155	18.2511	13.8695												155	1.04335	2.56118												155	21.1256	30.4607												155	0.903912	5.7323
			156	18.462	13.6357												156	1.14518	2.51114												156	21.0555	29.9477												156	0.892624	5.66516
			157	18.6391	13.401												157	1.25073	2.45225												157	20.9323	29.4227												157	0.897351	5.62
			158	18.7792	13.1566												158	1.34629	2.41596												158	20.7752	29.0189												158	0.909502	5.60912
			159	18.9004	12.84												159	1.4284	2.40546												159	20.6005	28.6436												159	0.915183	5.64538
			160	19.0058	12.536												160	1.50383	2.40222												160	20.4113	28.2243												160	0.915183	5.72786
			161	19.0991	12.3116												161	1.59062	2.35339												161	20.1886	27.8628												161	0.925141	5.78848
			162	19.2105	12.2212												162	1.68255	2.27361												162	19.9323	27.5053												162	0.946776	5.81551
			163	19.3283	12.3479												163	1.78151	2.22387												163	19.6943	27.0833												163	0.973207	5.82516
			164	19.4463	12.7727												164	1.88623	2.2363												164	19.4568	26.6367												164	0.995805	5.9072
			165	19.553	13.5197												165	2.01195	2.28138												165	19.1657	26.2483												165	1.03022	6.08827
			166	19.6297	14.3247												166	2.15805	2.3618												166	18.7976	25.8778												166	1.09125	6.31118
			167	19.6664	15.0386												167	2.32331	2.50175												167	18.3466	25.4756												167	1.1809	6.49182
			168	19.6485	15.6637												168	2.51651	2.71761												168	17.7923	24.9203												168	1.3089	6.70858
			169	19.6249	16.3637												169	2.72146	3.02408												169	17.1602	24.1848												169	1.47853	7.0647
			170	19.5955	17.0862												170	2.92149	3.449												170	16.4672	23.3273												170	1.68549	7.57952
			171	19.5288	17.7769												171	3.10369	3.95251												171	15.7403	22.4292												171	1.93893	8.26165
			172	19.4102	18.4679												172	3.26957	4.49591												172	15.0499	21.557												172	2.26387	9.14307
			173	19.2502	19.1654												173	3.4203	5.07709												173	14.4513	20.8345												173	2.68326	10.2451
			174	19.0565	19.8248												174	3.5585	5.67255												174	13.9633	20.3017												174	3.19044	11.4988
			175	18.805	20.4742												175	3.69237	6.31242												175	13.5775	19.9045												175	3.7933	12.8765
			176	18.4634	21.0225												176	3.82882	7.00288												176	13.3055	19.5394												176	4.48456	14.4605
			177	18.0334	21.4281												177	3.95918	7.71067												177	13.1262	19.2565												177	5.23006	16.2345
			178	17.5165	21.7776												178	4.09571	8.34984												178	13.0361	19.1664												178	5.99438	18.1219
			179	16.9027	22.1978												179	4.23108	8.89888												179	13.02	19.0945												179	6.77859	20.059
			180	16.2174	22.686												180	4.36528	9.34741												180	13.0488	18.9635												180	7.53906	22.0112
			181	15.4949	23.1375												181	4.5112	9.73307												181	13.092	18.7701												181	8.2367	23.8767
			182	14.7647	23.4725												182	4.67796	10.081												182	13.1639	18.551												182	8.84782	25.459
			183	14.0282	23.7751												183	4.87225	10.3967												183	13.31	18.4271												183	9.38302	26.7073
			184	13.2756	24.1047												184	5.09836	10.6869												184	13.5562	18.4777												184	9.84599	27.6992
			185	12.5246	24.4442												185	5.36604	11.0173												185	13.9054	18.7371												185	10.2221	28.5093
			186	11.8158	24.6584												186	5.6479	11.3788												186	14.337	19.2445												186	10.511	29.0671
			187	11.1406	24.7799												187	5.93581	11.7283												187	14.8294	19.8984												187	10.7295	29.3625
			188	10.4989	24.8505												188	6.24164	12.0106												188	15.3746	20.6114												188	10.8925	29.5008
			189	9.92042	24.9443												189	6.548	12.3114												189	15.9638	21.3712												189	11.012	29.6098
			190	9.40971	25.0743												190	6.8602	12.6726												190	16.5738	22.2435												190	11.0968	29.7229
			191	8.9649	25.1777												191	7.19388	13.1075												191	17.1396	23.2208												191	11.1632	29.7871
			192	8.59196	25.1283												192	7.54611	13.6215												192	17.6506	24.1618												192	11.2067	29.6758
			193	8.27761	24.9601												193	7.87858	14.1652												193	18.1182	24.8286												193	11.2254	29.5157
			194	8.00791	24.6923												194	8.17075	14.7345												194	18.5346	25.1956												194	11.2364	29.4212
			195	7.77162	24.3747												195	8.41599	15.2979												195	18.8957	25.3598												195	11.247	29.4392
			196	7.54625	24.1493												196	8.58685	15.8779												196	19.2051	25.4923												196	11.2482	29.4794
			197	7.33211	24.014												197	8.71325	16.4798												197	19.4814	25.6548												197	11.243	29.5102
			198	7.14227	23.9519												198	8.84308	17.0651												198	19.7251	25.7568												198	11.2389	29.5205
			199	6.97797	23.9482												199	8.99263	17.6082												199	19.9562	25.7438												199	11.2331	29.4978
			200	6.80849	23.9944												200	9.16117	18.1218												200	20.2014	25.7342												200	11.2309	29.4565
			201	6.61572	24.0551												201	9.3526	18.6201												201	20.4876	25.7819												201	11.2313	29.3594
			202	6.40249	24.0874												202	9.57228	19.2196												202	20.841	25.9037												202	11.221	29.3005
			203	6.17678	24.0534												203	9.79349	19.9264												203	21.2557	26.0969												203	11.1953	29.345
			204	5.94327	23.8818												204	10.0174	20.672												204	21.7176	26.3889												204	11.1689	29.4312
			205	5.69758	23.4696												205	10.2428	21.4029												205	22.2498	26.7698												205	11.148	29.4477
			206	5.44642	22.773												206	10.4653	21.9314												206	22.8847	27.1889												206	11.1173	29.3399
			207	5.20544	22.0612												207	10.7053	22.3335												207	23.5835	27.6195												207	11.0643	29.1078
			208	4.98084	21.4301												208	10.9644	22.7456												208	24.247	28.0102												208	10.9829	28.8151
			209	4.76783	20.7503												209	11.2243	23.2456												209	24.8796	28.3228												209	10.8628	28.4846
			210	4.5146	19.8825												210	11.5041	23.7168												210	25.5004	28.6013												210	10.6946	28.0993
			211	4.23306	19.012												211	11.8221	24.0485												211	26.1231	28.9178												211	10.4799	27.6355
			212	3.95877	18.242												212	12.1808	24.2209												212	26.7298	29.3027												212	10.2011	27.0452
			213	3.70739	17.5232												213	12.559	24.3312												213	27.2626	29.6874												213	9.8447	26.2398
			214	3.49069	16.7779												214	12.924	24.4148												214	27.712	29.9052												214	9.40894	25.1563
			215	3.29668	16.0679												215	13.2503	24.5031												215	28.0933	29.8834												215	8.89363	23.8357
			216	3.11733	15.4152												216	13.5462	24.4617												216	28.439	29.7712												216	8.27799	22.35
			217	2.97892	14.8646												217	13.8065	24.3271												217	28.7152	29.7191												217	7.57082	20.6364
			218	2.89305	14.4267												218	14.029	24.24												218	28.8967	29.7346												218	6.8091	18.6992
			219	2.8589	14.0447												219	14.2066	24.3441												219	28.98	29.7696												219	6.02874	16.6668
			220	2.87566	13.6464												220	14.3693	24.6807												220	28.9965	29.7866												220	5.23746	14.6243
			221	2.94046	13.1772												221	14.5392	25.3353												221	28.9601	29.7323												221	4.46535	12.6083
			222	3.05609	12.6841												222	14.7096	26.3344												222	28.8678	29.5414												222	3.75769	10.7157
			223	3.21276	12.2808												223	14.829	27.531												223	28.6938	29.2235												223	3.13554	9.13029
			224	3.37786	11.9962												224	14.9018	28.8394												224	28.4481	28.7257												224	2.60055	7.86603
			225	3.5526	11.7593												225	14.9387	30.1308												225	28.1357	28.1079												225	2.15045	6.82957
			226	3.72408	11.5105												226	14.9686	31.1582												226	27.7488	27.4707												226	1.78791	5.93301
			227	3.93179	11.3195												227	15.0038	31.9502												227	27.2795	26.745												227	1.5178	5.27621
			228	4.18087	11.1797												228	15.0339	32.5824												228	26.7442	25.8549												228	1.32636	4.8952
			229	4.45477	11.0703												229	15.0234	33.0537												229	26.1412	24.8362												229	1.18398	4.76537
			230	4.71719	10.9269												230	14.9936	33.3398												230	25.4711	23.7356												230	1.08703	4.67752
			231	4.95017	10.778												231	14.9307	33.5081												231	24.7536	22.5335												231	1.02978	4.56044
			232	5.16317	10.7034												232	14.8316	33.6516												232	24.0539	21.255												232	1.00062	4.41992
			233	5.35865	10.8116												233	14.7099	33.7078												233	23.3805	19.9789												233	0.984966	4.36562
			234	5.57178	11.0105												234	14.5861	33.6821												234	22.7227	18.8765												234	0.988929	4.36555
			235	5.80786	11.2261												235	14.4657	33.597												235	22.1066	18.0809												235	0.994449	4.37084
			236	6.07684	11.3854												236	14.3908	33.4943												236	21.5463	17.5421												236	1.00074	4.33321
			237	6.33601	11.4859												237	14.4089	33.3716												237	21.0315	17.062												237	1.01808	4.30279
			238	6.56552	11.4862												238	14.4866	33.2266												238	20.5448	16.5567												238	1.04324	4.29198
			239	6.76877	11.3664												239	14.5678	33.0899												239	20.091	16.1577												239	1.07455	4.28713
			240	6.97202	11.1937												240	14.6241	32.8998												240	19.6563	15.8524												240	1.12048	4.2862
			241	7.1719	11.0901												241	14.6576	32.6709												241	19.2073	15.5374												241	1.15476	4.28071
			242	7.37638	11.0184												242	14.6715	32.4387												242	18.7178	15.1077												242	1.17094	4.28413
			243	7.57077	10.903												243	14.663	32.114												243	18.1608	14.5416												243	1.19268	4.24935
			244	7.74316	10.7874												244	14.6429	31.6694												244	17.5373	13.8849												244	1.22725	4.16802
			245	7.89334	10.7182												245	14.6077	31.1584												245	16.8359	13.156												245	1.26331	4.05219
			246	8.01308	10.7117												246	14.5477	30.6347												246	16.0565	12.3887												246	1.30207	3.92966
			247	8.08712	10.7223												247	14.4605	30.2317												247	15.1925	11.6039												247	1.3319	3.83808
			248	8.13606	10.7091												248	14.323	29.8729												248	14.2821	10.7956												248	1.35912	3.79684
			249	8.16885	10.7049												249	14.1264	29.4281												249	13.3845	10.0322												249	1.38974	3.76942
			250	8.17757	10.8028												250	13.8896	28.7941												250	12.5044	9.42122												250	1.44302	3.74788
			251	8.18201	11.1592												251	13.6077	28.0942												251	11.6347	8.97844												251	1.52411	3.75299
			252	8.19603	11.7246												252	13.2695	27.4485												252	10.7802	8.57361												252	1.61746	3.81967
			253	8.22313	12.4144												253	12.9029	26.8908												253	9.95354	8.15074												253	1.72182	3.85769
			254	8.25667	13.0994												254	12.5232	26.3475												254	9.19111	7.7738												254	1.8377	3.84542
			255	8.28024	13.7854												255	12.1619	25.8168												255	8.48764	7.45854												255	1.96208	3.85589
			256	8.28826	14.465												256	11.8361	25.3325												256	7.83834	7.22515												256	2.10188	3.93312
			257	8.29657	15.0783												257	11.5288	24.9339												257	7.23269	7.09345												257	2.2692	4.02864
			258	8.31299	15.6375												258	11.247	24.5683												258	6.67163	7.00658												258	2.45951	4.14046
			259	8.32103	16.2113												259	11.0083	24.1398												259	6.15715	6.81012												259	2.66287	4.28152
			260	8.32143	16.7988												260	10.8192	23.5867												260	5.68811	6.47337												260	2.8776	4.44363
			261	8.32729	17.4747												261	10.6406	22.8872												261	5.25851	6.09104												261	3.10483	4.64195
			262	8.32117	18.2305												262	10.4332	21.9551												262	4.86892	5.78519												262	3.35205	4.93603
			263	8.29282	19.0218												263	10.1865	20.6958												263	4.50865	5.63753												263	3.62897	5.29893
			264	8.25298	19.7528												264	9.9601	19.273												264	4.19981	5.62842												264	3.94521	5.6739
			265	8.2208	20.4297												265	9.75607	17.7503												265	3.93578	5.71337												265	4.31005	6.0913
			266	8.19517	21.1676												266	9.55911	16.2278												266	3.70085	5.80915												266	4.72484	6.56934
			267	8.17817	22.0216												267	9.34741	14.9504												267	3.4916	5.86061												267	5.1861	7.05672
			268	8.16968	22.8609												268	9.13125	13.9014												268	3.31025	5.90287												268	5.709	7.49563
			269	8.14852	23.6977												269	8.91676	12.9988												269	3.15958	6.00439												269	6.30663	7.93554
			270	8.11631	24.5695												270	8.7138	12.3145												270	3.05325	6.16328												270	6.98158	8.51986
			271	8.08953	25.4842												271	8.50726	11.8313												271	3.0166	6.32766												271	7.70198	9.33751
			272	8.07591	26.2654												272	8.307	11.4238												272	3.05708	6.43387												272	8.4696	10.368
			273	8.05681	26.825												273	8.10453	10.9714												273	3.15878	6.47134												273	9.28816	11.6536
			274	8.01127	27.1912												274	7.90106	10.5182												274	3.30806	6.48527												274	10.1894	13.2017
			275	7.91767	27.5356												275	7.72279	10.0939												275	3.51193	6.55191												275	11.1584	14.8661
			276	7.78459	27.9254												276	7.59268	9.67995												276	3.74961	6.72402												276	12.1655	16.5803
			277	7.63075	28.4164												277	7.46694	9.26599												277	4.00513	6.93878												277	13.1766	18.2799
			278	7.48802	28.8834												278	7.32074	8.88901												278	4.27792	7.17583												278	14.1744	19.8363
			279	7.36843	29.2927												279	7.15272	8.53141												279	4.56822	7.49905												279	15.131	21.1839
			280	7.26634	29.6536												280	6.96794	8.18441												280	4.88578	7.96243												280	15.9942	22.312
			281	7.14701	29.9895												281	6.78975	7.88401												281	5.23462	8.63364												281	16.7129	23.3211
			282	7.02931	30.2305												282	6.62541	7.61461												282	5.61342	9.47701												282	17.303	24.2046
			283	6.91349	30.4139												283	6.463	7.35378												283	6.02955	10.3987												283	17.7793	24.9444
			284	6.81702	30.6305												284	6.31208	7.13804												284	6.48891	11.3216												284	18.1646	25.4793
			285	6.7378	30.7755												285	6.16119	6.99183												285	6.9904	12.3264												285	18.4744	25.8258
			286	6.67253	30.8469												286	5.99379	6.91837												286	7.52726	13.4169												286	18.7197	26.1113
			287	6.62382	30.8862												287	5.81482	6.84176												287	8.07131	14.426												287	18.8983	26.3807
			288	6.62104	31.0517												288	5.64393	6.74618												288	8.62356	15.3058												288	19.025	26.6007
			289	6.66509	31.398												289	5.49759	6.65407												289	9.19583	16.0657												289	19.1068	26.7552
			290	6.74156	31.8072												290	5.37587	6.60441												290	9.77978	16.8317												290	19.1624	26.863
			291	6.83828	32.1745												291	5.26355	6.62191												291	10.3855	17.6733												291	19.1795	26.9795
			292	6.93269	32.5001												292	5.15896	6.6534												292	11.0175	18.5564												292	19.1499	27.0612
			293	7.02924	32.6461												293	5.06941	6.62721												293	11.6621	19.4659												293	19.0884	27.1045
			294	7.13428	32.4975												294	4.98443	6.55743												294	12.2999	20.3514												294	19.0105	27.1739
			295	7.24879	32.2449												295	4.90153	6.49414												295	12.9183	21.18												295	18.9213	27.3001
			296	7.36687	32.0226												296	4.81454	6.42057												296	13.5309	21.9498												296	18.8201	27.4261
			297	7.4848	31.8738												297	4.73282	6.26661												297	14.1449	22.731												297	18.6972	27.4329
			298	7.60486	31.7872												298	4.68212	6.11746												298	14.7245	23.5013												298	18.5458	27.371
			299	7.71304	31.5896												299	4.6553	6.0166												299	15.2577	24.2832												299	18.3649	27.3274
			300	7.80256	31.2792												300	4.62243	5.94962												300	15.7289	25.0887												300	18.1643	27.3822
			301	7.85903	30.9446												301	4.57332	5.81706												301	16.1647	25.9071												301	17.9527	27.5479
			302	7.9051	30.6866												302	4.5256	5.65998												302	16.6	26.7187												302	17.7355	27.6645
			303	7.95255	30.4812												303	4.49941	5.52753												303	17.0241	27.5798												303	17.5071	27.6695
			304	8.00113	30.2622												304	4.50183	5.45645												304	17.4033	28.4621												304	17.2388	27.5529
			305	8.00373	29.9301												305	4.5144	5.37361												305	17.7209	29.3733												305	16.9149	27.2777
			306	7.94819	29.4796												306	4.53066	5.27223												306	17.9813	30.2431												306	16.5319	26.8809
			307	7.86848	28.824												307	4.54688	5.18336												307	18.2144	31.0829												307	16.0954	26.4434
			308	7.78738	27.9743												308	4.53824	5.09858												308	18.4137	31.9464												308	15.6127	26.0605
			309	7.6511	27.1028												309	4.48946	5.01242												309	18.5864	32.8326												309	15.069	25.7121
			310	7.47357	26.2122												310	4.40761	4.9482												310	18.7548	33.6218												310	14.4478	25.3111
			311	7.27776	25.2799												311	4.3255	4.83736												311	18.9155	34.2405												311	13.7616	24.7431
			312	7.07078	24.3147												312	4.25292	4.67304												312	19.0337	34.6263												312	13.0347	23.9631
			313	6.85141	23.4958												313	4.18489	4.51115												313	19.1201	34.8311												313	12.2578	22.9895
			314	6.64022	22.8436												314	4.11906	4.41382												314	19.21	34.9388												314	11.4237	21.791
			315	6.45909	22.2209												315	4.04686	4.36086												315	19.3269	35.0315												315	10.5164	20.3127
			316	6.30364	21.5467												316	3.96968	4.33201												316	19.4432	35.105												316	9.54421	18.7321
			317	6.15308	20.8266												317	3.87997	4.29931												317	19.5437	35.1238												317	8.5365	17.1125
			318	5.9903	20.0412												318	3.7792	4.25673												318	19.6407	35.201												318	7.5128	15.4904
			319	5.8278	19.3838												319	3.66178	4.18511												319	19.7557	35.3914												319	6.49895	13.9494
			320	5.67316	18.9406												320	3.53317	4.10792												320	19.8932	35.5691												320	5.52242	12.5976
			321	5.52059	18.6936												321	3.4165	4.01053												321	19.9953	35.5226												321	4.62487	11.5107
			322	5.37377	18.5657												322	3.29842	3.91948												322	20.0342	35.1593												322	3.84862	10.5947
			323	5.23522	18.4659												323	3.17418	3.82976												323	20.0038	34.5826												323	3.20727	9.81631
			324	5.1106	18.3288												324	3.04437	3.73131												324	19.8616	33.8937												324	2.70129	9.15412
			325	4.98867	18.1274												325	2.90438	3.60216												325	19.6295	33.096												325	2.29761	8.67649
			326	4.87429	17.9997												326	2.77151	3.43807												326	19.3327	32.1406												326	1.96718	8.36629
			327	4.76955	17.9288												327	2.66208	3.21111												327	18.9767	31.0493												327	1.70781	8.16407
			328	4.6746	17.8981												328	2.56958	2.95556												328	18.5766	30.0068												328	1.52807	8.03941
			329	4.58598	17.8272												329	2.47571	2.74938												329	18.1417	29.0921												329	1.41326	7.93668
			330	4.47616	17.6879												330	2.37544	2.59388												330	17.6757	28.33												330	1.34151	7.8295
			331	4.34359	17.5675												331	2.27015	2.4643												331	17.2109	27.5653												331	1.28905	7.73226
			332	4.19858	17.4479												332	2.16628	2.33305												332	16.7506	26.6994												332	1.26516	7.63201
			333	4.0634	17.1092												333	2.06358	2.20238												333	16.2814	25.7236												333	1.26939	7.5614
			334	3.92571	16.6927												334	1.96747	2.11179												334	15.8034	24.6712												334	1.29076	7.47946
			335	3.78015	16.3755												335	1.87921	2.08546												335	15.3438	23.5823												335	1.32862	7.38288
			336	3.63141	16.0877												336	1.7957	2.06371												336	14.9316	22.5198												336	1.37393	7.25463
			337	3.49241	15.7825												337	1.72433	2.02211												337	14.5315	21.5434												337	1.41919	7.17127
			338	3.38335	15.4153												338	1.65822	2.00929												338	14.1077	20.6185												338	1.47168	7.21697
			339	3.31936	14.9998												339	1.57639	2.02591												339	13.689	19.7061												339	1.53094	7.30646
			340	3.27955	14.7391												340	1.48821	2.032												340	13.2891	18.7942												340	1.59793	7.30073
			341	3.27773	14.6751												341	1.41518	2.00136												341	12.9242	17.9504												341	1.67451	7.11598
			342	3.35122	14.7185												342	1.35	2.0104												342	12.5603	17.1849												342	1.76144	6.80313
			343	3.50185	14.5313												343	1.28145	2.03127												343	12.1679	16.4523												343	1.84079	6.52516
			344	3.68329	14.1819												344	1.20925	2.01785												344	11.7663	15.6978												344	1.9131	6.26275
			345	3.853	13.8141												345	1.13714	1.97103												345	11.4061	14.9347												345	1.99143	6.02802
			346	4.0337	13.5679												346	1.06353	1.94125												346	11.0955	14.1401												346	2.08732	5.93437
			347	4.26971	13.4935												347	0.981854	1.93068												347	10.8186	13.3551												347	2.20166	6.00836
			348	4.54037	13.608												348	0.893637	1.92379												348	10.5484	12.5144												348	2.32685	6.17405
			349	4.82391	13.8496												349	0.81831	1.91835												349	10.2933	11.5949												349	2.46797	6.28458
			350	5.11247	14.1415												350	0.768227	1.90451												350	10.0707	10.6647												350	2.60882	6.34722
			351	5.41668	14.4356												351	0.744171	1.8546												351	9.88221	9.87413												351	2.74663	6.45511
			352	5.7243	14.6958												352	0.720117	1.77293												352	9.71623	9.25623												352	2.88929	6.5874
			353	6.01468	14.9644												353	0.692037	1.70797												353	9.56734	8.85806												353	3.04963	6.71852
			354	6.28781	15.2343												354	0.659517	1.663												354	9.41759	8.62287												354	3.21773	6.87744
			355	6.54119	15.4725												355	0.626998	1.60372												355	9.26704	8.50622												355	3.39875	7.06765
			356	6.78487	15.5897												356	0.596468	1.52451												356	9.11137	8.40724												356	3.58007	7.26281
			357	7.00956	15.5962												357	0.565585	1.46728												357	8.95774	8.26822												357	3.74195	7.4331
			358	7.2216	15.5318												358	0.533393	1.484												358	8.81327	8.05501												358	3.88888	7.56491
			359	7.41569	15.4397												359	0.502463	1.51513												359	8.66345	7.73424												359	4.04333	7.73434
			360	7.58837	15.2913												360	0.469944	1.52562												360	8.47167	7.3177												360	4.20312	8.0294
			361	7.74659	15.0604												361	0.436239	1.52553												361	8.24283	6.84479												361	4.3741	8.38024
			362	7.88787	14.7203												362	0.396793	1.56613												362	8.02841	6.42621												362	4.55215	8.72646
			363	8.00607	14.2644												363	0.371427	1.6263												363	7.85511	6.08422												363	4.74597	8.97929
			364	8.11093	13.8788												364	0.355734	1.70901												364	7.7219	5.77242												364	4.96484	9.15814
			365	8.20124	13.6247												365	0.347137	1.79084												365	7.64784	5.53757												365	5.21086	9.31985
			366	8.28993	13.4295												366	0.337229	1.8477												366	7.5977	5.42968												366	5.48031	9.56323
			367	8.37218	13.1814												367	0.32598	1.903												367	7.54374	5.42588												367	5.77549	9.83543
			368	8.44366	12.9008												368	0.311134	1.97468												368	7.49918	5.48295												368	6.07739	10.0489
			369	8.50765	12.5949												369	0.299202	2.02499												369	7.48973	5.54311												369	6.36382	10.1602
			370	8.56618	12.2446												370	0.284973	2.04624												370	7.52189	5.58545												370	6.61754	10.3352
			371	8.60669	11.8291												371	0.274812	2.04829												371	7.59211	5.5955												371	6.84955	10.5965
			372	8.63352	11.3328												372	0.281166	2.04028												372	7.69039	5.59126												372	7.07701	10.9221
			373	8.6792	10.8576												373	0.295993	2.0597												373	7.80852	5.57942												373	7.28769	11.2555
			374	8.7345	10.496												374	0.309924	2.10568												374	7.95923	5.5816												374	7.47809	11.4991
			375	8.78864	10.2149												375	0.317846	2.14422												375	8.1547	5.6125												375	7.65144	11.7143
			376	8.83601	9.98031												376	0.330098	2.11134												376	8.37731	5.69701												376	7.81176	11.9787
			377	8.86511	9.77074												377	0.348366	2.05614												377	8.58837	5.79853												377	7.96765	12.2641
			378	8.86155	9.55024												378	0.363963	2.0195												378	8.81941	5.90075												378	8.10111	12.492
			379	8.82103	9.32081												379	0.373346	1.99468												379	9.07789	6.01038												379	8.18578	12.6557
			380	8.73988	9.10368												380	0.381446	1.93327												380	9.33759	6.10449												380	8.2344	12.7605
			381	8.62435	8.82034												381	0.385339	1.83778												381	9.62997	6.16893												381	8.28375	12.94
			382	8.47581	8.43255												382	0.383488	1.73799												382	9.94715	6.19959												382	8.32625	13.1859
			383	8.27208	7.98275												383	0.385268	1.65459												383	10.2931	6.2022												383	8.35777	13.4442
			384	7.99121	7.62408												384	0.391371	1.57353												384	10.6625	6.20749												384	8.38742	13.6755
			385	7.6672	7.28616												385	0.397473	1.5072												385	11.0466	6.17873												385	8.41859	13.8971
			386	7.33747	6.92669												386	0.403576	1.45695												386	11.4312	6.11938												386	8.45201	14.1093
			387	7.01977	6.58941												387	0.407646	1.41829												387	11.8081	6.0346												387	8.47916	14.2799
			388	6.68944	6.22447												388	0.414127	1.3938												388	12.1769	5.92243												388	8.49204	14.3584
			389	6.34385	5.8089												389	0.427144	1.38159												389	12.5506	5.84114												389	8.49406	14.3555
			390	5.98678	5.36537												390	0.438163	1.35399												390	12.9273	5.76851												390	8.47987	14.3571
			391	5.63973	4.91223												391	0.441541	1.31652												391	13.2866	5.6749												391	8.46181	14.4054
			392	5.29482	4.48622												392	0.439849	1.29092												392	13.6053	5.53426												392	8.44756	14.4431
			393	4.95606	4.11121												393	0.443898	1.28707												393	13.8922	5.36911												393	8.42271	14.447
			394	4.64603	3.73483												394	0.45369	1.29464												394	14.1673	5.2371												394	8.37008	14.4506
			395	4.36473	3.3397												395	0.467922	1.30517												395	14.4425	5.17847												395	8.30285	14.4379
			396	4.11157	2.99063												396	0.482154	1.31027												396	14.6993	5.15403												396	8.21911	14.3832
			397	3.87463	2.83066												397	0.494395	1.31151												397	14.9263	5.14203												397	8.13515	14.3154
			398	3.65732	2.77697												398	0.50699	1.29729												398	15.131	5.123												398	8.06589	14.2616
			399	3.45684	2.75876												399	0.521105	1.2471												399	15.3191	5.10728												399	8.00611	14.244
			400	3.2704	2.7478												400	0.535337	1.20387												400	15.4931	5.08847												400	7.94477	14.2037

## Sheet: Fig. 2f
Figure 2f	anti-LONP1
	anti-HSP60
	anti-FLAG
	anti-CKB
	anti-TNAP

## Sheet: Fig. 2g
Figure 2g
		LACTB-GFP				LACTB-CKB
	Cytosol	1.43124	2.4539	1.00353	2.11747	2.4758	2.88971	0.827696	2.55224
	Mitochondria	1.27606	1.77685	1.16485	0.442909	8.78517	3.40245	11.7165	5.47491

## Sheet: Fig. 3a
Figure 3a	anti-FLAG
	anti-VCL
		FEMALES										MALES

[truncated: 42 more sheets: Fig. 3b, Fig. 4b, Fig. 4c, Fig. 4d, Fig. 4e, Fig. 4f, Fig. 4g, Fig. 4h, Fig. 4k, Fig. 4l, Fig. 4m, Fig. 4n, Fig. 5b, Fig. 5c, Fig. 5d, Fig. 5e, Fig. 5f, Fig. 5g, Fig. 5h, Fig. 5i …]
